# Supplementary material for: Physicochemical Properties and Quality of Bread Enriched with Haskap Berry (Lonicera caerulea L.) Pomace
Source: Molecules. 2025 Sep 25;30(19):3884. doi: 10.3390/molecules30193884 (PMC12526177; doi:10.3390/molecules30193884)
Supplement: Supplementary file 1 [file molecules-30-03884-s001.zip]

Archive with 1 entries (1 files):
- molecules-3875541-supplementary.pdf
